# Supplementary material for: Identifying and addressing gaps in reproductive health education for adolescent girls with type 1 diabetes
Source: PLoS One. 2018 Nov 6;13(11):e0206102. doi: 10.1371/journal.pone.0206102 (PMC6219771; doi:10.1371/journal.pone.0206102)
Supplement: S1 File — Included are the surveys utilized for the cross-sectional study of adolescents and health care providers, as well as the pre- and post-intervention surveys for the READY-Girls RHE study. (ZIP) [file pone.0206102.s001.zip]

Archive with 13 entries (10 files):
- PLoS survey attach/
- PLoS survey attach/Parent, pre-questionnaire_PLoS.docx
- __MACOSX/
- __MACOSX/PLoS survey attach/
- __MACOSX/PLoS survey attach/._Parent, pre-questionnaire_PLoS.docx
- PLoS survey attach/Child, pre-questionnaire_PLoS.docx
- __MACOSX/PLoS survey attach/._Child, pre-questionnaire_PLoS.docx
- PLoS survey attach/Child, post-questionnaire_PLoS.docx
- __MACOSX/PLoS survey attach/._Child, post-questionnaire_PLoS.docx
- PLoS survey attach/Waiting room survey_PLoS.docx
- __MACOSX/PLoS survey attach/._Waiting room survey_PLoS.docx
- PLoS survey attach/Parent, post-questionnaire_PLoS.docx
- __MACOSX/PLoS survey attach/._Parent, post-questionnaire_PLoS.docx
