# Supplementary material for: Identifying and addressing gaps in reproductive health education for adolescent girls with type 1 diabetes
Source: PLoS One. 2018 Nov 6;13(11):e0206102. doi: 10.1371/journal.pone.0206102 (PMC6219771; doi:10.1371/journal.pone.0206102)
Supplement: S1 Dataset — Files containing raw data analyzed in the production of this manuscript. (ZIP) [file pone.0206102.s002.zip]

Archive with 15 entries (12 files):
- PLoS data attach/
- PLoS data attach/Pilot_RHAB_parent_pre-post copy.dta
- __MACOSX/
- __MACOSX/PLoS data attach/
- __MACOSX/PLoS data attach/._Pilot_RHAB_parent_pre-post copy.dta
- PLoS data attach/Pilot_EHR data copy.dta
- __MACOSX/PLoS data attach/._Pilot_EHR data copy.dta
- PLoS data attach/Baseline_adolescents_01 01 18 copy.dta
- __MACOSX/PLoS data attach/._Baseline_adolescents_01 01 18 copy.dta
- PLoS data attach/comfort predict counseling freq copy.dta
- __MACOSX/PLoS data attach/._comfort predict counseling freq copy.dta
- PLoS data attach/maternal perceptions_nonparametric copy.dta
- __MACOSX/PLoS data attach/._maternal perceptions_nonparametric copy.dta
- PLoS data attach/Pilot_RHAB_adolescent_pre-post copy.dta
- __MACOSX/PLoS data attach/._Pilot_RHAB_adolescent_pre-post copy.dta
